# Supplementary material for: RAB39B as a Chemosensitivity-Related Biomarker for Diffuse Large B-Cell Lymphoma
Source: Front Pharmacol. 2022 Jul 15;13:931501. doi: 10.3389/fphar.2022.931501 (PMC9336119; doi:10.3389/fphar.2022.931501)
Supplement: Supplementary file 1 [file Table2.XLSX]

## Sheet: string_interactions
Supplementary Table 1. PPI network of RAB39B
#node1	node2	node1_string_id	node2_string_id	neighborhood_on_chromosome	gene_fusion	phylogenetic_cooccurrence	homology	coexpression	experimentally_determined_interaction	database_annotated	automated_textmining	combined_score
AGFG1	RAB8A	9606.ENSP00000387282	9606.ENSP00000300935	0	0	0	0	0	0.058	0	0.602	0.609
AGFG1	DENND5A	9606.ENSP00000387282	9606.ENSP00000328524	0	0	0	0	0.054	0	0	0.445	0.453
AGFG1	RAB39B	9606.ENSP00000387282	9606.ENSP00000358466	0	0	0	0	0	0.147	0	0.722	0.753
AGFG1	GDI1	9606.ENSP00000387282	9606.ENSP00000394071	0	0	0	0	0.112	0.058	0	0.537	0.578
AGFG1	C9orf72	9606.ENSP00000387282	9606.ENSP00000482753	0	0	0	0	0.062	0	0	0.6	0.609
C9orf72	WDR41	9606.ENSP00000482753	9606.ENSP00000296679	0	0	0	0	0.062	0.965	0.8	0.988	0.999
C9orf72	RAB8A	9606.ENSP00000482753	9606.ENSP00000300935	0	0	0	0	0	0.27	0.8	0.421	0.908
C9orf72	RAB39B	9606.ENSP00000482753	9606.ENSP00000358466	0	0	0	0	0	0.27	0.8	0.647	0.944
C9orf72	SQSTM1	9606.ENSP00000482753	9606.ENSP00000374455	0	0	0	0	0	0	0	0.748	0.749
C9orf72	SMCR8	9606.ENSP00000482753	9606.ENSP00000385025	0	0	0	0	0.062	0.976	0.8	0.992	0.999
C9orf72	AGFG1	9606.ENSP00000482753	9606.ENSP00000387282	0	0	0	0	0.062	0	0	0.6	0.609
DENND5A	RAB8A	9606.ENSP00000328524	9606.ENSP00000300935	0	0	0	0	0	0.067	0	0.401	0.417
DENND5A	RAB39A	9606.ENSP00000328524	9606.ENSP00000322594	0	0	0	0	0	0.059	0.9	0.212	0.919
DENND5A	AGFG1	9606.ENSP00000328524	9606.ENSP00000387282	0	0	0	0	0.054	0	0	0.445	0.453
DENND5A	DENND5B	9606.ENSP00000328524	9606.ENSP00000373734	0	0	0	0.975	0	0.597	0	0.68	0.603
DENND5A	GDI1	9606.ENSP00000328524	9606.ENSP00000394071	0	0	0	0	0.055	0	0.9	0.063	0.903
DENND5A	RAB39B	9606.ENSP00000328524	9606.ENSP00000358466	0	0	0	0	0	0.059	0.9	0.528	0.951
DENND5B	RAB39A	9606.ENSP00000373734	9606.ENSP00000322594	0	0	0	0	0	0.059	0.9	0.212	0.919
DENND5B	DENND5A	9606.ENSP00000373734	9606.ENSP00000328524	0	0	0	0.975	0	0.597	0	0.68	0.603
DENND5B	RAB39B	9606.ENSP00000373734	9606.ENSP00000358466	0	0	0	0	0	0.059	0.9	0.238	0.922
DENND5B	GDI1	9606.ENSP00000373734	9606.ENSP00000394071	0	0	0	0	0	0	0.9	0	0.9
GDI1	RAB8A	9606.ENSP00000394071	9606.ENSP00000300935	0	0	0	0	0.064	0.924	0.6	0.736	0.991
GDI1	RAB39A	9606.ENSP00000394071	9606.ENSP00000322594	0	0	0	0	0.062	0.18	0.6	0.087	0.681
GDI1	DENND5A	9606.ENSP00000394071	9606.ENSP00000328524	0	0	0	0	0.055	0	0.9	0.063	0.903
GDI1	RAB39B	9606.ENSP00000394071	9606.ENSP00000358466	0	0	0	0	0.08	0.18	0.6	0.627	0.872
GDI1	DENND5B	9606.ENSP00000394071	9606.ENSP00000373734	0	0	0	0	0	0	0.9	0	0.9
GDI1	AGFG1	9606.ENSP00000394071	9606.ENSP00000387282	0	0	0	0	0.112	0.058	0	0.537	0.578
RAB39A	WDR41	9606.ENSP00000322594	9606.ENSP00000296679	0	0	0	0	0	0	0	0.632	0.632
RAB39A	RAB8A	9606.ENSP00000322594	9606.ENSP00000300935	0	0	0.44	0.904	0.062	0.551	0	0.502	0.598
RAB39A	SMCR8	9606.ENSP00000322594	9606.ENSP00000385025	0	0	0	0	0	0.159	0	0.558	0.612
RAB39A	GDI1	9606.ENSP00000322594	9606.ENSP00000394071	0	0	0	0	0.062	0.18	0.6	0.087	0.681
RAB39A	RAB39B	9606.ENSP00000322594	9606.ENSP00000358466	0	0	0.447	0.978	0	0.056	0.9	0.675	0.903
RAB39A	DENND5B	9606.ENSP00000322594	9606.ENSP00000373734	0	0	0	0	0	0.059	0.9	0.212	0.919
RAB39A	DENND5A	9606.ENSP00000322594	9606.ENSP00000328524	0	0	0	0	0	0.059	0.9	0.212	0.919
RAB39B	WDR41	9606.ENSP00000358466	9606.ENSP00000296679	0	0	0	0	0	0	0.8	0.874	0.973
RAB39B	RAB8A	9606.ENSP00000358466	9606.ENSP00000300935	0	0	0.442	0.915	0.062	0.164	0.8	0.715	0.845
RAB39B	RAB39A	9606.ENSP00000358466	9606.ENSP00000322594	0	0	0.447	0.978	0	0.056	0.9	0.675	0.903
RAB39B	DENND5A	9606.ENSP00000358466	9606.ENSP00000328524	0	0	0	0	0	0.059	0.9	0.528	0.951
RAB39B	AGFG1	9606.ENSP00000358466	9606.ENSP00000387282	0	0	0	0	0	0.147	0	0.722	0.753
RAB39B	SQSTM1	9606.ENSP00000358466	9606.ENSP00000374455	0	0	0	0	0	0.056	0.8	0.295	0.855
RAB39B	GDI1	9606.ENSP00000358466	9606.ENSP00000394071	0	0	0	0	0.08	0.18	0.6	0.627	0.872
RAB39B	DENND5B	9606.ENSP00000358466	9606.ENSP00000373734	0	0	0	0	0	0.059	0.9	0.238	0.922
RAB39B	C9orf72	9606.ENSP00000358466	9606.ENSP00000482753	0	0	0	0	0	0.27	0.8	0.647	0.944
RAB39B	SMCR8	9606.ENSP00000358466	9606.ENSP00000385025	0	0	0	0	0	0.182	0.8	0.837	0.971
RAB8A	WDR41	9606.ENSP00000300935	9606.ENSP00000296679	0	0	0	0	0	0	0.8	0.636	0.924
RAB8A	DENND5A	9606.ENSP00000300935	9606.ENSP00000328524	0	0	0	0	0	0.067	0	0.401	0.417
RAB8A	RAB39A	9606.ENSP00000300935	9606.ENSP00000322594	0	0	0.44	0.904	0.062	0.551	0	0.502	0.598
RAB8A	AGFG1	9606.ENSP00000300935	9606.ENSP00000387282	0	0	0	0	0	0.058	0	0.602	0.609
RAB8A	RAB39B	9606.ENSP00000300935	9606.ENSP00000358466	0	0	0.442	0.915	0.062	0.164	0.8	0.715	0.845
RAB8A	SQSTM1	9606.ENSP00000300935	9606.ENSP00000374455	0	0	0	0	0.049	0	0.8	0.267	0.848
RAB8A	C9orf72	9606.ENSP00000300935	9606.ENSP00000482753	0	0	0	0	0	0.27	0.8	0.421	0.908
RAB8A	SMCR8	9606.ENSP00000300935	9606.ENSP00000385025	0	0	0	0	0	0.182	0.8	0.66	0.939
RAB8A	GDI1	9606.ENSP00000300935	9606.ENSP00000394071	0	0	0	0	0.064	0.924	0.6	0.736	0.991
SMCR8	WDR41	9606.ENSP00000385025	9606.ENSP00000296679	0	0	0	0	0	0.851	0.8	0.992	0.999
SMCR8	RAB8A	9606.ENSP00000385025	9606.ENSP00000300935	0	0	0	0	0	0.182	0.8	0.66	0.939
SMCR8	RAB39A	9606.ENSP00000385025	9606.ENSP00000322594	0	0	0	0	0	0.159	0	0.558	0.612
SMCR8	RAB39B	9606.ENSP00000385025	9606.ENSP00000358466	0	0	0	0	0	0.182	0.8	0.837	0.971
SMCR8	SQSTM1	9606.ENSP00000385025	9606.ENSP00000374455	0	0	0	0	0	0	0	0.492	0.493
SMCR8	C9orf72	9606.ENSP00000385025	9606.ENSP00000482753	0	0	0	0	0.062	0.976	0.8	0.992	0.999
SQSTM1	WDR41	9606.ENSP00000374455	9606.ENSP00000296679	0	0	0	0	0	0	0	0.417	0.417
SQSTM1	RAB8A	9606.ENSP00000374455	9606.ENSP00000300935	0	0	0	0	0.049	0	0.8	0.267	0.848
SQSTM1	RAB39B	9606.ENSP00000374455	9606.ENSP00000358466	0	0	0	0	0	0.056	0.8	0.295	0.855
SQSTM1	SMCR8	9606.ENSP00000374455	9606.ENSP00000385025	0	0	0	0	0	0	0	0.492	0.493
SQSTM1	C9orf72	9606.ENSP00000374455	9606.ENSP00000482753	0	0	0	0	0	0	0	0.748	0.749
WDR41	SQSTM1	9606.ENSP00000296679	9606.ENSP00000374455	0	0	0	0	0	0	0	0.417	0.417
WDR41	RAB39A	9606.ENSP00000296679	9606.ENSP00000322594	0	0	0	0	0	0	0	0.632	0.632
WDR41	RAB8A	9606.ENSP00000296679	9606.ENSP00000300935	0	0	0	0	0	0	0.8	0.636	0.924
WDR41	RAB39B	9606.ENSP00000296679	9606.ENSP00000358466	0	0	0	0	0	0	0.8	0.874	0.973
WDR41	SMCR8	9606.ENSP00000296679	9606.ENSP00000385025	0	0	0	0	0	0.851	0.8	0.992	0.999
WDR41	C9orf72	9606.ENSP00000296679	9606.ENSP00000482753	0	0	0	0	0.062	0.965	0.8	0.988	0.999
