# Supplementary material for: RAB39B as a Chemosensitivity-Related Biomarker for Diffuse Large B-Cell Lymphoma
Source: Front Pharmacol. 2022 Jul 15;13:931501. doi: 10.3389/fphar.2022.931501 (PMC9336119; doi:10.3389/fphar.2022.931501)
Supplement: Supplementary file 2 [file Table3.XLSX]

## Sheet: Sheet 1
Supplymentary Table 2. RAB39B target miRNAs in PITA, miRanda and TargetScan
Only PITA	Only miRanda	Only TargetScan	PITA AND miRanda NOT TargetScan	PITA AND TargetScan NOT miRanda	miRanda AND TargetScan NOT PITA	PITA AND miRanda AND TargetScan
hsa-miR-17-5p	hsa-miR-374a-5p	hsa-miR-130a-5p	hsa-miR-26a-5p	hsa-miR-582-5p		hsa-miR-23a-3p
hsa-miR-20a-5p	hsa-miR-374b-5p	hsa-miR-23c	hsa-miR-26b-5p			hsa-miR-101-3p
hsa-miR-24-3p			hsa-miR-140-5p			hsa-miR-148a-3p
hsa-miR-27a-3p			hsa-miR-155-5p			hsa-miR-23b-3p
hsa-miR-93-5p			hsa-miR-146b-5p			hsa-miR-144-3p
hsa-miR-105-5p						hsa-miR-152-3p
hsa-miR-106a-5p						hsa-miR-381-3p
hsa-miR-183-5p						hsa-miR-148b-3p
hsa-miR-27b-3p
hsa-miR-125b-5p
hsa-miR-130a-3p
hsa-miR-133a-3p
hsa-miR-142-5p
hsa-miR-125a-5p
hsa-miR-146a-5p
hsa-miR-185-5p
hsa-miR-106b-5p
hsa-miR-301a-3p
hsa-miR-130b-3p
hsa-miR-375
hsa-miR-331-3p
hsa-miR-133b
hsa-miR-20b-5p
hsa-miR-485-5p
hsa-miR-495-3p
hsa-miR-498
hsa-miR-522-3p
hsa-miR-513a-5p
hsa-miR-510-5p
hsa-miR-758-3p
hsa-miR-454-3p
hsa-miR-589-5p
hsa-miR-301b-3p
hsa-miR-1224-5p
hsa-miR-1294
