# Supplementary material for: RAB39B as a Chemosensitivity-Related Biomarker for Diffuse Large B-Cell Lymphoma
Source: Front Pharmacol. 2022 Jul 15;13:931501. doi: 10.3389/fphar.2022.931501 (PMC9336119; doi:10.3389/fphar.2022.931501)
Supplement: Supplementary file 4 [file Table6.XLSX]

## Sheet: SheetName
Supplymentary Table 5. The correlation between RAB39B expression and the sensitivity of CTRP drugs in pan-cancer
symbol	drug	cor	fdr	entrez
RAB39B	16-beta-bromoandrosterone	-0.180948	6.1635e-05	116442
RAB39B	1S,3R-RSL-3	-0.264157	2.15972e-12	116442
RAB39B	3-Cl-AHPC	-0.23828	1.37004e-10	116442
RAB39B	968	-0.0274934	0.994522	116442
RAB39B	A-804598	-0.0379006	0.833185	116442
RAB39B	AA-COCF3	-0.189609	2.74072e-06	116442
RAB39B	ABT-199	-0.247469	1.58727e-06	116442
RAB39B	ABT-737	-0.19413	2.54427e-06	116442
RAB39B	AC55649	-0.0512663	0.67556	116442
RAB39B	AGK-2	-0.0524432	0.893612	116442
RAB39B	AM-580	-0.108439	0.0224967	116442
RAB39B	AT-406	-0.105632	0.250057	116442
RAB39B	AT13387	-0.238157	2.3992e-05	116442
RAB39B	AT7867	-0.242016	2.69367e-10	116442
RAB39B	AZ-3146	-0.147995	0.000215196	116442
RAB39B	AZD1480	-0.280607	5.56223e-06	116442
RAB39B	AZD4547	-0.200626	1.66625e-06	116442
RAB39B	AZD6482	-0.0640053	0.252068	116442
RAB39B	AZD7545	-0.088	0.0383688	116442
RAB39B	AZD7762	-0.180143	1.50701e-06	116442
RAB39B	AZD8055	-0.153569	8.6712e-05	116442
RAB39B	B02	-0.282276	1.82096e-13	116442
RAB39B	BCL-LZH-4	0.0211681	0.937648	116442
RAB39B	BEC	-0.0218544	0.999979	116442
RAB39B	BI-2536	-0.322631	1.22245e-19	116442
RAB39B	BIBR-1532	-0.188444	6.94317e-06	116442
RAB39B	BIRB-796	-0.19542	3.3964e-06	116442
RAB39B	BIX-01294	-0.297504	9.31951e-16	116442
RAB39B	BMS-195614	-0.176774	0.00207876	116442
RAB39B	BMS-270394	-0.146029	0.000557043	116442
RAB39B	BMS-345541	-0.157571	4.4877e-05	116442
RAB39B	BMS-536924	0.0183753	0.776006	116442
RAB39B	BMS-754807	-0.134257	0.00120773	116442
RAB39B	BRD-A02303741	-0.116033	0.0198529	116442
RAB39B	BRD-A05715709	0.0321431	0.848927	116442
RAB39B	BRD-A71883111	-0.137644	0.000820324	116442
RAB39B	BRD-A86708339	-0.294324	1.66394e-07	116442
RAB39B	BRD-A94377914	-0.255447	1.32308e-06	116442
RAB39B	BRD-K01737880	-0.264256	0.137384	116442
RAB39B	BRD-K02251932	-0.164286	0.000388693	116442
RAB39B	BRD-K02492147	0.0433407	0.480514	116442
RAB39B	BRD-K04800985	-0.00545018	0.999785	116442
RAB39B	BRD-K09344309	0.0158266	0.985953	116442
RAB39B	BRD-K09587429	0.063009	0.321355	116442
RAB39B	BRD-K11533227	-0.170876	3.9138e-05	116442
RAB39B	BRD-K13999467	-0.159491	8.6847e-05	116442
RAB39B	BRD-K14844214	-0.103936	0.0902399	116442
RAB39B	BRD-K16147474	0.0363368	0.925035	116442
RAB39B	BRD-K17060750	0.104438	0.0265495	116442
RAB39B	BRD-K19103580	-0.100428	0.0307028	116442
RAB39B	BRD-K24690302	-0.178969	8.28592e-06	116442
RAB39B	BRD-K26531177	-0.263636	1.22525e-11	116442
RAB39B	BRD-K27224038	-0.0757044	0.77271	116442
RAB39B	BRD-K27986637	-0.118865	0.4042	116442
RAB39B	BRD-K28456706	-0.288194	1.89877e-13	116442
RAB39B	BRD-K29086754	-0.152582	0.358579	116442
RAB39B	BRD-K29313308	-0.150021	0.000224071	116442
RAB39B	BRD-K30019337	-0.105581	0.680881	116442
RAB39B	BRD-K30748066	-0.178307	0.311605	116442
RAB39B	BRD-K33199242	-0.0404479	0.948158	116442
RAB39B	BRD-K33514849	-0.167712	0.999288	116442
RAB39B	BRD-K34099515	0.0705979	0.922915	116442
RAB39B	BRD-K34222889	-0.335176	2.09966e-20	116442
RAB39B	BRD-K34485477	-0.106891	0.998562	116442
RAB39B	BRD-K35604418	-0.263114	3.80905e-12	116442
RAB39B	BRD-K37390332	-0.0577523	0.736212	116442
RAB39B	BRD-K41334119	-0.0634992	0.919117	116442
RAB39B	BRD-K41597374	-0.17104	9.56823e-06	116442
RAB39B	BRD-K42260513	0.0102999	0.998533	116442
RAB39B	BRD-K44224150	-0.0191665	0.996933	116442
RAB39B	BRD-K45681478	-0.145619	0.000546535	116442
RAB39B	BRD-K48334597	-0.175679	0.087581	116442
RAB39B	BRD-K48477130	-0.029109	0.895023	116442
RAB39B	BRD-K49290616	0.109653	0.746304	116442
RAB39B	BRD-K50799972	-0.031753	0.687153	116442
RAB39B	BRD-K51490254	-0.214544	1.2627e-07	116442
RAB39B	BRD-K51831558	-0.268506	6.711e-05	116442
RAB39B	BRD-K52037352	-0.0238846	0.749204	116442
RAB39B	BRD-K55116708	-0.101334	0.0195851	116442
RAB39B	BRD-K61166597	-0.247916	1.11626e-10	116442
RAB39B	BRD-K63431240	-0.0726477	0.092736	116442
RAB39B	BRD-K64610608	0.0527962	0.639938	116442
RAB39B	BRD-K66453893	-0.290739	2.0691e-15	116442
RAB39B	BRD-K66532283	-0.203103	1.80551e-07	116442
RAB39B	BRD-K70511574	-0.336218	1.90162e-20	116442
RAB39B	BRD-K71781559	0.0136042	0.996572	116442
RAB39B	BRD-K75293299	0.115646	0.608845	116442
RAB39B	BRD-K78574327	-0.0550738	0.970056	116442
RAB39B	BRD-K80183349	-0.20897	3.9191e-08	116442
RAB39B	BRD-K84807411	-0.0679664	0.813735	116442
RAB39B	BRD-K85133207	-0.191561	4.71599e-06	116442
RAB39B	BRD-K86535717	0.0987842	0.744247	116442
RAB39B	BRD-K88742110	-0.189479	1.75628e-06	116442
RAB39B	BRD-K90370028	-0.0817588	0.834071	116442
RAB39B	BRD-K92856060	-0.261586	1.69114e-11	116442
RAB39B	BRD-K96431673	-0.0483718	0.991388	116442
RAB39B	BRD-K96970199	-0.0344567	0.998764	116442
RAB39B	BRD-K97651142	-0.17906	7.87624e-06	116442
RAB39B	BRD-K99006945	0.0269852	0.740159	116442
RAB39B	BRD-M00053801	-0.128625	0.126146	116442
RAB39B	BRD1378	-0.0103852	0.944808	116442
RAB39B	BRD1812	-0.256498	1.53738e-11	116442
RAB39B	BRD1835	-0.0805311	0.0833278	116442
RAB39B	BRD4132	-0.111511	0.0602693	116442
RAB39B	BRD5468	0.00896184	0.943304	116442
RAB39B	BRD6340	-0.16523	2.1878e-05	116442
RAB39B	BRD8899	0.0110862	0.93425	116442
RAB39B	BRD8958	-0.00406967	0.995912	116442
RAB39B	BRD9647	-0.17049	0.000148697	116442
RAB39B	BRD9876	-0.10632	0.0605228	116442
RAB39B	BYL-719	-0.00121486	0.991175	116442
RAB39B	Bax channel blocker	-0.1652	8.1194e-05	116442
RAB39B	C6-ceramide	0.0154966	0.915644	116442
RAB39B	CAL-101	-0.0690242	0.220759	116442
RAB39B	CAY10576	0.0104798	0.912048	116442
RAB39B	CAY10594	-0.0790912	0.154508	116442
RAB39B	CAY10618	-0.234508	3.28039e-10	116442
RAB39B	CBB-1007	-0.0489553	0.790302	116442
RAB39B	CCT036477	-0.321505	2.12301e-18	116442
RAB39B	CD-1530	-0.141249	0.0045984	116442
RAB39B	CD-437	-0.301531	1.66727e-16	116442
RAB39B	CHIR-99021	-0.183176	4.49866e-06	116442
RAB39B	CHM-1	-0.302824	7.47548e-17	116442
RAB39B	CI-976	-0.0607501	0.667162	116442
RAB39B	CID-5951923	0.0623904	0.443359	116442
RAB39B	CIL41	-0.211008	0.000841457	116442
RAB39B	CIL55	-0.0483623	0.842055	116442
RAB39B	CIL55A	-0.0857022	0.161177	116442
RAB39B	CIL56	-0.220466	0.000115493	116442
RAB39B	CIL70	-0.34209	1.04704e-10	116442
RAB39B	COL-3	-0.205031	3.99147e-06	116442
RAB39B	CR-1-31B	-0.270122	9.44914e-14	116442
RAB39B	Ch-55	-0.1273	0.00363022	116442
RAB39B	Compound 1541A	-0.1216	0.0224012	116442
RAB39B	Compound 23 citrate	-0.194974	3.59236e-07	116442
RAB39B	Compound 7d-cis	-0.299282	1.40249e-13	116442
RAB39B	DBeQ	-0.204743	4.70475e-07	116442
RAB39B	DNMDP	-0.0418028	0.572533	116442
RAB39B	ELCPK	-0.261873	2.9006e-06	116442
RAB39B	ETP-46464	-0.216228	9.48592e-06	116442
RAB39B	EX-527	-0.0440838	0.717447	116442
RAB39B	FGIN-1-27	0.0475847	0.738257	116442
RAB39B	FQI-1	-0.22437	2.352e-05	116442
RAB39B	FQI-2	-0.291697	6.95564e-16	116442
RAB39B	FSC231	-0.0113881	0.99945	116442
RAB39B	GANT-61	-0.111093	0.0315321	116442
RAB39B	GDC-0879	0.0664759	0.20318	116442
RAB39B	GDC-0941	-0.0341539	0.489118	116442
RAB39B	GMX-1778	-0.236358	6.5673e-10	116442
RAB39B	GSK-3 inhibitor IX	-0.15735	0.000108116	116442
RAB39B	GSK-J4	-0.342079	0.0187664	116442
RAB39B	GSK1059615	-0.0310136	0.926489	116442
RAB39B	GSK2636771	-0.0711944	0.431999	116442
RAB39B	GSK4112	-0.123289	0.00615668	116442
RAB39B	GSK461364	-0.3362	2.06716e-20	116442
RAB39B	GSK525762A	-0.209235	1.56079e-08	116442
RAB39B	GW-405833	-0.175094	3.67904e-06	116442
RAB39B	GW-843682X	-0.254149	4.9963e-11	116442
RAB39B	HBX-41108	-0.176627	0.000452206	116442
RAB39B	HC-067047	-0.0965602	0.0779499	116442
RAB39B	HLI 373	-0.173322	1.1498e-05	116442
RAB39B	I-BET151	-0.243642	2.45239e-11	116442
RAB39B	IC-87114	0.0146228	0.870573	116442
RAB39B	IPR-456	-0.0354046	0.829902	116442
RAB39B	ISOX	-0.285405	7.69955e-15	116442
RAB39B	IU1	-0.0692726	0.413539	116442
RAB39B	JQ-1	-0.241051	5.16901e-11	116442
RAB39B	JW-480	-0.0629576	0.720979	116442
RAB39B	JW-55	0.0292445	0.847924	116442
RAB39B	JW-74	-0.224517	0.00111692	116442
RAB39B	KH-CB19	0.00351223	0.979648	116442
RAB39B	KHS101	-0.148957	0.0002633	116442
RAB39B	KPT185	-0.372201	1.00195e-18	116442
RAB39B	KU 0060648	-0.089094	0.0281045	116442
RAB39B	KU-0063794	-0.173353	1.2402e-05	116442
RAB39B	KU-55933	-0.0961603	0.0230149	116442
RAB39B	KU-60019	-0.186059	9.96074e-07	116442
RAB39B	KW-2449	-0.30777	2.50018e-17	116442
RAB39B	KX2-391	-0.348527	7.85083e-22	116442
RAB39B	Ki8751	-0.194176	1.52228e-06	116442
RAB39B	Ko-143	-0.147865	0.000153423	116442
RAB39B	L-685458	-0.0412463	0.514933	116442
RAB39B	LE-135	-0.158994	0.000135828	116442
RAB39B	LRRK2-IN-1	-0.316527	3.3741e-13	116442
RAB39B	LY-2157299	0.0984426	0.658908	116442
RAB39B	LY-2183240	-0.389391	6.66476e-28	116442
RAB39B	MG-132	-0.234798	0.00123651	116442
RAB39B	MGCD-265	-0.263019	2.25681e-12	116442
RAB39B	MI-1	0.0609098	0.436772	116442
RAB39B	MI-2	-0.203298	0.00112075	116442
RAB39B	MK-0752	-0.023019	0.787648	116442
RAB39B	MK-1775	-0.239915	1.67171e-10	116442
RAB39B	MK-2206	-0.153121	0.000220974	116442
RAB39B	ML006	-0.0939455	0.066329	116442
RAB39B	ML029	-0.154211	0.000214721	116442
RAB39B	ML031	-0.26298	1.47739e-10	116442
RAB39B	ML050	-0.216163	6.63532e-08	116442
RAB39B	ML083	0.0246244	0.864499	116442
RAB39B	ML162	-0.262965	5.10131e-12	116442
RAB39B	ML203	-0.123334	0.0146251	116442
RAB39B	ML210	-0.28569	6.53599e-14	116442
RAB39B	ML239	-0.304874	2.85203e-15	116442
RAB39B	ML258	-0.00895835	0.947458	116442
RAB39B	ML311	-0.303738	3.21981e-17	116442
RAB39B	ML312	0.112574	0.95729	116442
RAB39B	ML320	-0.150012	0.000458154	116442
RAB39B	ML334 diastereomer	0.0768772	0.258729	116442
RAB39B	MLN2238	-0.158612	3.5848e-05	116442
RAB39B	MLN2480	-0.056787	0.593912	116442
RAB39B	MST-312	-0.29751	1.08572e-15	116442
RAB39B	Mdivi-1	-0.120899	0.00302679	116442
RAB39B	Merck60	-0.227472	6.83095e-10	116442
RAB39B	N9-isopropylolomoucine	-0.145564	0.000259182	116442
RAB39B	NPC-26	-0.0628411	0.536802	116442
RAB39B	NSC 74859	-0.087851	0.0732408	116442
RAB39B	NSC19630	-0.252878	2.50881e-08	116442
RAB39B	NSC23766	-0.223398	7.36179e-09	116442
RAB39B	NSC30930	0.0133848	0.886297	116442
RAB39B	NSC48300	-0.291237	2.93481e-15	116442
RAB39B	NSC632839	-0.2694	2.61134e-13	116442
RAB39B	NSC95397	-0.318997	2.06996e-16	116442
RAB39B	NVP-231	-0.211857	1.54506e-08	116442
RAB39B	NVP-ADW742	-0.138988	0.000839197	116442
RAB39B	NVP-BEZ235	-0.1986	2.9e-05	116442
RAB39B	NVP-BSK805	-0.201133	1.33335e-07	116442
RAB39B	NVP-TAE684	-0.0539532	0.26617	116442
RAB39B	O-6-benzylguanine	-0.0821347	0.495694	116442
RAB39B	OSI-027	-0.155311	0.000108352	116442
RAB39B	OSI-930	-0.272047	5.69707e-11	116442
RAB39B	PAC-1	-0.297762	3.20484e-15	116442
RAB39B	PD 153035	0.131072	0.0120207	116442
RAB39B	PD318088	0.201724	6.80517e-07	116442
RAB39B	PDMP	-0.173512	1.7906e-05	116442
RAB39B	PF-184	-0.321673	5.70266e-18	116442
RAB39B	PF-3758309	-0.294298	4.10482e-08	116442
RAB39B	PF-4800567 hydrochloride	-0.0475089	0.999586	116442
RAB39B	PF-543	-0.0862882	0.0571015	116442
RAB39B	PF-573228	-0.199285	1.53031e-07	116442
RAB39B	PF-750	-0.187008	2.0872e-05	116442
RAB39B	PHA-793887	-0.237668	8.66815e-11	116442
RAB39B	PI-103	-0.272057	1.30711e-12	116442
RAB39B	PIK-93	-0.164107	3.7312e-05	116442
RAB39B	PL-DI	-0.297054	6.91632e-16	116442
RAB39B	PLX-4720	0.0626009	0.354956	116442
RAB39B	PRIMA-1	-0.33429	3.72814e-19	116442
RAB39B	PRIMA-1-Met	-0.205899	0.00104931	116442
RAB39B	PRL-3 inhibitor I	-0.0994703	0.272485	116442
RAB39B	PX-12	-0.375817	2.07347e-25	116442
RAB39B	PYR-41	-0.159001	0.00111639	116442
RAB39B	QS-11	-0.0269934	0.939782	116442
RAB39B	QW-BI-011	-0.366353	5.25539e-06	116442
RAB39B	R428	-0.191513	5.4629e-05	116442
RAB39B	RAF265	-0.120415	0.0172588	116442
RAB39B	RG-108	-0.195016	1.62156e-06	116442
RAB39B	RITA	-0.165025	3.2939e-05	116442
RAB39B	RO4929097	-0.069915	0.363092	116442
RAB39B	Repligen 136	-0.205536	3.80213e-07	116442
RAB39B	SB-225002	-0.339104	1.67803e-21	116442
RAB39B	SB-431542	0.0114279	0.937032	116442
RAB39B	SB-525334	-0.137914	0.00234997	116442
RAB39B	SB-743921	-0.262322	3.51307e-13	116442
RAB39B	SCH-529074	-0.132232	0.00266253	116442
RAB39B	SCH-79797	-0.183947	1.12203e-06	116442
RAB39B	SGX-523	-0.0705175	0.208839	116442
RAB39B	SID 26681509	-0.238864	1.03245e-08	116442
RAB39B	SJ-172550	-0.0458515	0.68244	116442
RAB39B	SKI-II	-0.184301	7.41906e-06	116442
RAB39B	SMER-3	-0.22903	5.32213e-08	116442
RAB39B	SN-38	-0.308781	4.73523e-14	116442
RAB39B	SNS-032	-0.106214	0.00950144	116442
RAB39B	SNX-2112	-0.188351	3.21118e-07	116442
RAB39B	SR-II-138A	-0.290792	4.31669e-16	116442
RAB39B	SR1001	-0.159684	0.0197472	116442
RAB39B	SR8278	-0.100587	0.777283	116442
RAB39B	SRT-1720	-0.192407	3.83869e-06	116442
RAB39B	STF-31	-0.241456	2.52991e-10	116442
RAB39B	SU11274	-0.22313	8.28063e-09	116442
RAB39B	SZ4TA2	-0.0264541	0.85708	116442
RAB39B	StemRegenin 1	-0.208918	5.76817e-08	116442
RAB39B	TG-100-115	-0.173974	0.000110469	116442
RAB39B	TG-101348	-0.194264	4.38834e-07	116442
RAB39B	TGX-221	-0.0713101	0.264188	116442
RAB39B	TPCA-1	-0.182704	1.44219e-06	116442
RAB39B	TW-37	-0.196832	4.71248e-07	116442
RAB39B	UNC0321	0.00862661	0.95701	116442
RAB39B	UNC0638	-0.207219	1.76345e-07	116442
RAB39B	VAF-347	0.131386	0.024104	116442
RAB39B	VER-155008	-0.0671817	0.114159	116442
RAB39B	VU0155056	0.0154388	0.977072	116442
RAB39B	WAY-362450	0.0159101	0.998521	116442
RAB39B	WP1130	-0.258224	1.4479e-11	116442
RAB39B	WZ4002	-0.0392369	0.611109	116442
RAB39B	WZ8040	-0.0767844	0.124372	116442
RAB39B	XL765	-0.162914	0.00125455	116442
RAB39B	YK 4-279	-0.27717	2.76236e-14	116442
RAB39B	YM-155	-0.169413	0.000123419	116442
RAB39B	ZSTK474	-0.149069	0.00215187	116442
RAB39B	abiraterone	0.223953	0.0583983	116442
RAB39B	afatinib	0.084246	0.0666742	116442
RAB39B	alisertib	-0.26166	1.6781e-12	116442
RAB39B	alvocidib	-0.241536	1.4364e-05	116442
RAB39B	apicidin	-0.279862	1.15848e-14	116442
RAB39B	austocystin D	0.0768207	0.0990332	116442
RAB39B	avicin D	-0.176545	0.0160359	116442
RAB39B	avrainvillamide	-0.298582	3.33618e-11	116442
RAB39B	axitinib	-0.314184	8.58459e-18	116442
RAB39B	azacitidine	-0.104644	0.0231969	116442
RAB39B	bafilomycin A1	-0.0491323	0.945174	116442
RAB39B	barasertib	-0.249205	2.56848e-11	116442
RAB39B	bardoxolone methyl	-0.211977	1.60328e-07	116442
RAB39B	belinostat	-0.373957	6.84771e-13	116442
RAB39B	bendamustine	-0.243992	2.17385e-09	116442
RAB39B	betulinic acid	0.0330445	0.854902	116442
RAB39B	bexarotene	-0.133493	0.0014162	116442
RAB39B	birinapant	0.082666	0.155743	116442
RAB39B	blebbistatin	0.0200107	0.984351	116442
RAB39B	bleomycin A2	-0.0564102	0.306874	116442
RAB39B	bortezomib	-0.204422	9.52735e-08	116442
RAB39B	bosutinib	-0.0348158	0.428812	116442
RAB39B	brefeldin A	-0.0839184	0.0573298	116442
RAB39B	brivanib	-0.15628	7.781e-05	116442
RAB39B	cabozantinib	-0.11319	0.0112336	116442
RAB39B	canertinib	0.00891562	0.877394	116442
RAB39B	cediranib	-0.1359	0.157289	116442
RAB39B	ceranib-2	-0.329017	4.19473e-20	116442
RAB39B	cerulenin	-0.310424	3.3531e-17	116442
RAB39B	chlorambucil	-0.324486	1.51339e-18	116442
RAB39B	ciclopirox	-0.302351	5.37393e-17	116442
RAB39B	ciclosporin	-0.102528	0.0410107	116442
RAB39B	cimetidine	-0.016092	0.99519	116442
RAB39B	clofarabine	-0.27626	2.03994e-14	116442
RAB39B	crizotinib	-0.212661	1.57141e-08	116442
RAB39B	cucurbitacin I	-0.273889	7.01984e-13	116442
RAB39B	curcumin	-0.235002	2.95942e-10	116442
RAB39B	cyanoquinoline 11	0.0300777	0.776455	116442
RAB39B	cyclophosphamide	0.0374987	0.993392	116442
RAB39B	cytarabine hydrochloride	-0.342945	1.11804e-21	116442
RAB39B	cytochalasin B	-0.103354	0.0288364	116442
RAB39B	dabrafenib	-0.0998526	0.167965	116442
RAB39B	dacarbazine	-0.172664	5.73685e-06	116442
RAB39B	daporinad	-0.221122	9.72533e-08	116442
RAB39B	darinaparsin	-0.260759	6.8022e-06	116442
RAB39B	dasatinib	0.113048	0.0082847	116442
RAB39B	decitabine	-0.245991	1.60007e-11	116442
RAB39B	dexamethasone	-0.198447	1.22065e-06	116442
RAB39B	dinaciclib	-0.251753	3.84239e-06	116442
RAB39B	docetaxel	-0.277047	7.81341e-07	116442
RAB39B	doxorubicin	-0.303185	2.35857e-17	116442
RAB39B	elocalcitol	-0.213355	1.93941e-08	116442
RAB39B	entinostat	-0.254564	7.95465e-12	116442
RAB39B	epigallocatechin-3-monogallate	-0.219433	1.47097e-07	116442
RAB39B	erastin	-0.170732	1.8731e-05	116442
RAB39B	erismodegib	0.0413045	0.615183	116442
RAB39B	erlotinib	0.207951	1.22095e-07	116442
RAB39B	etomoxir	-0.0379191	0.951293	116442
RAB39B	etoposide	-0.339835	4.12388e-21	116442
RAB39B	fingolimod	-0.199108	1.96158e-07	116442
RAB39B	fluorouracil	-0.105993	0.00609654	116442
RAB39B	fluvastatin	-0.10979	0.0196161	116442
RAB39B	foretinib	-0.20049	3.50583e-07	116442
RAB39B	fulvestrant	-0.0609	0.886279	116442
RAB39B	fumonisin B1	-0.0277029	0.680525	116442
RAB39B	gefitinib	0.126559	0.00432999	116442
RAB39B	gemcitabine	-0.326297	7.9302e-18	116442
RAB39B	gossypol	-0.257003	2.53986e-11	116442
RAB39B	hyperforin	-0.00328021	0.983016	116442
RAB39B	ibrutinib	0.0237662	0.725641	116442
RAB39B	ifosfamide	0.110155	0.518428	116442
RAB39B	imatinib	-0.163219	5.528e-05	116442
RAB39B	importazole	-0.104912	0.0638252	116442
RAB39B	indisulam	-0.297383	2.79251e-15	116442
RAB39B	isoevodiamine	-0.287998	2.90338e-15	116442
RAB39B	isoliquiritigenin	-0.289975	0.000307065	116442
RAB39B	isonicotinohydroxamic acid	-0.0407906	0.99255	116442
RAB39B	istradefylline	-0.0295433	0.875234	116442
RAB39B	itraconazole	-0.0729897	0.261287	116442
RAB39B	lapatinib	0.0527431	0.256674	116442
RAB39B	lenvatinib	-0.25335	1.30336e-10	116442
RAB39B	leptomycin B	-0.207422	1.24236e-08	116442
RAB39B	linifanib	-0.123918	0.00127979	116442
RAB39B	linsitinib	-0.112799	0.00688581	116442
RAB39B	lomeguatrib	-0.0698538	0.196132	116442
RAB39B	lovastatin	-0.0334832	0.5509	116442
RAB39B	manumycin A	-0.349897	3.93432e-22	116442
RAB39B	marinopyrrole A	-0.254481	1.25983e-07	116442
RAB39B	masitinib	-0.222941	1.28498e-08	116442
RAB39B	methotrexate	-0.0706661	0.0909796	116442
RAB39B	methylstat	-0.310857	3.71466e-12	116442
RAB39B	mitomycin	-0.302927	1.28691e-16	116442
RAB39B	momelotinib	-0.192892	9.45527e-07	116442
RAB39B	myricetin	-0.0792491	0.44199	116442
RAB39B	myriocin	0.121904	0.816587	116442
RAB39B	nakiterpiosin	-0.269275	2.74759e-13	116442
RAB39B	narciclasine	-0.250267	1.98123e-11	116442
RAB39B	navitoclax	-0.173185	1.302e-05	116442
RAB39B	necrostatin-1	-0.17253	7.9066e-05	116442
RAB39B	necrostatin-7	-0.118754	0.00565277	116442
RAB39B	necrosulfonamide	-0.37775	8.45107e-18	116442
RAB39B	nelarabine	0.0023447	0.997758	116442
RAB39B	neopeltolide	-0.17242	0.0530637	116442
RAB39B	neratinib	0.0383013	0.414325	116442
RAB39B	neuronal differentiation inducer III	-0.239275	1.31252e-10	116442
RAB39B	niclosamide	-0.196049	9.80872e-07	116442
RAB39B	nilotinib	-0.0964138	0.174403	116442
RAB39B	nintedanib	-0.125805	0.00863501	116442
RAB39B	nutlin-3	-0.207321	7.47896e-08	116442
RAB39B	obatoclax	-0.266044	6.09509e-13	116442
RAB39B	olaparib	-0.291298	7.1227e-15	116442
RAB39B	oligomycin A	-0.214823	2.38705e-08	116442
RAB39B	omacetaxine mepesuccinate	-0.281498	1.08845e-10	116442
RAB39B	ouabain	-0.291516	1.54343e-15	116442
RAB39B	paclitaxel	-0.254751	6.98646e-12	116442
RAB39B	palmostatin B	-0.0362558	0.777772	116442
RAB39B	pandacostat	-0.0737417	0.109167	116442
RAB39B	panobinostat	-0.31579	1.74483e-18	116442
RAB39B	parbendazole	-0.323153	1.31003e-19	116442
RAB39B	parthenolide	-0.120485	0.0187165	116442
RAB39B	pazopanib	-0.245572	8.94249e-11	116442
RAB39B	pevonedistat	-0.190289	7.86146e-07	116442
RAB39B	phloretin	-0.278122	1.14336e-13	116442
RAB39B	pifithrin-alpha	-0.102216	0.0538774	116442
RAB39B	pifithrin-mu	-0.230081	1.27664e-09	116442
RAB39B	piperlongumine	-0.324839	2.27317e-19	116442
RAB39B	pitstop2	-0.0885101	0.587742	116442
RAB39B	pluripotin	0.0277471	0.619997	116442
RAB39B	procarbazine	0.0623485	0.699512	116442
RAB39B	prochlorperazine	-0.143835	0.000623705	116442
RAB39B	purmorphamine	-0.144952	0.0012692	116442
RAB39B	pyrazolanthrone	-0.0718576	0.135746	116442
RAB39B	quizartinib	-0.141289	0.00652908	116442
RAB39B	regorafenib	-0.132168	0.00419041	116442
RAB39B	rigosertib	-0.315516	1.75371e-17	116442
RAB39B	ruxolitinib	-0.120378	0.00289265	116442
RAB39B	salermide	-0.151801	0.0667683	116442
RAB39B	saracatinib	0.175218	1.9173e-05	116442
RAB39B	selumetinib	0.182195	1.3884e-05	116442
RAB39B	semagacestat	0.0322438	0.835041	116442
RAB39B	serdemetan	-0.288037	5.47849e-14	116442
RAB39B	sildenafil	-0.109525	0.333621	116442
RAB39B	silmitasertib	-0.08526	0.269222	116442
RAB39B	simvastatin	-0.0305162	0.638139	116442
RAB39B	sirolimus	-0.250361	3.33218e-11	116442
RAB39B	sitagliptin	0.00338059	0.998945	116442
RAB39B	skepinone-L	-0.218612	0.000219283	116442
RAB39B	sorafenib	-0.197062	1.57087e-06	116442
RAB39B	sotrastaurin	-0.281194	2.34082e-10	116442
RAB39B	spautin-1	-0.0723629	0.13104	116442
RAB39B	staurosporine	-0.12415	0.290606	116442
RAB39B	sunitinib	-0.17408	7.02598e-06	116442
RAB39B	tacedinaline	-0.291592	3.33158e-11	116442
RAB39B	tacrolimus	-0.196018	1.08366e-06	116442
RAB39B	tamatinib	-0.0292782	0.748232	116442
RAB39B	tamoxifen	-0.113966	0.0441467	116442
RAB39B	tandutinib	-0.176974	1.7348e-05	116442
RAB39B	tanespimycin	0.0630519	0.224197	116442
RAB39B	temozolomide	-0.0588304	0.349279	116442
RAB39B	temsirolimus	-0.219655	0.000120852	116442
RAB39B	teniposide	-0.332474	6.64973e-11	116442
RAB39B	thalidomide	-0.125893	0.405595	116442
RAB39B	tigecycline	-0.227215	5.8903e-05	116442
RAB39B	tipifarnib-P1	-0.242927	1.71571e-10	116442
RAB39B	tipifarnib-P2	-0.223952	1.9429e-05	116442
RAB39B	tivantinib	-0.364178	5.98381e-12	116442
RAB39B	tivozanib	-0.121438	0.00635158	116442
RAB39B	topotecan	-0.332037	1.4617e-20	116442
RAB39B	tosedostat	-0.121813	0.00324073	116442
RAB39B	tozasertib	-0.332076	0.029408	116442
RAB39B	trametinib	0.233416	0.000216516	116442
RAB39B	tretinoin	-0.20452	1.60735e-07	116442
RAB39B	triazolothiadiazine	-0.351798	2.99655e-23	116442
RAB39B	trifluoperazine	-0.099085	0.0366087	116442
RAB39B	triptolide	-0.126231	0.00116676	116442
RAB39B	tubastatin A	-0.223894	8.3377e-05	116442
RAB39B	valdecoxib	-0.218538	1.72705e-08	116442
RAB39B	vandetanib	0.185659	2.0962e-05	116442
RAB39B	veliparib	-0.0542586	0.479058	116442
RAB39B	vemurafenib	0.0164809	0.810482	116442
RAB39B	vincristine	-0.377174	2.63675e-27	116442
RAB39B	vorapaxar	-0.174275	5.4407e-05	116442
RAB39B	vorinostat	-0.263039	1.08968e-12	116442
RAB39B	zebularine	-0.153998	7.2389e-05	116442
