# Supplementary material for: RAB39B as a Chemosensitivity-Related Biomarker for Diffuse Large B-Cell Lymphoma
Source: Front Pharmacol. 2022 Jul 15;13:931501. doi: 10.3389/fphar.2022.931501 (PMC9336119; doi:10.3389/fphar.2022.931501)
Supplement: Supplementary file 5 [file Table4.XLSX]

## Sheet: Sheet 1
Supplymentary Table 3. hsa-miR-144-3p target lncRNAs in starBase and miRNet
Only starBase	Only miRNet2.0	starBase AND miRNet2.0
AL365361.1		MIR34AHG
AL358072.1		GAS5
AC138024.1		THUMPD3-AS1
AL513314.2		SH3BP5-AS1
AL133243.4		SLIT2-IT1
AC007405.3		LIFR-AS1
AC009948.1		HCG11
AC010980.2		HCP5
AC093010.3		LINC00265
AC080013.1		SND1-IT1
AC109361.1		LINC01301
AC010442.1		OTUD6B-AS1
AC016583.1		AZIN1-AS1
AC022107.1		EBLN3P
AC008443.1		LINC00476
AC138035.1		LINC00963
AL031123.2		ENTPD1-AS1
AL035587.1		OLMALINC
AL049555.1		LINC01001
AC023632.6		KCNQ1OT1
AL353746.1		NEAT1
AL162231.4		MALAT1
AC044784.1		MIR17HG
AL158835.1		PSMA3-AS1
AC092828.1		PWAR5
AC024940.6		PWAR6
AC023157.3		SNHG14
AC025031.4		GABPB1-AS1
AL161891.1		UBL7-AS1
DNAJC3-AS1		LINC01578
GAS6-AS2		FAM157C
AL163051.2		ARHGAP27P1-BPTFP1-KPNA2P3
AC124312.3		LINC00662
AC087481.3		LINC00665
AC087284.1		ZNF460-AS1
AC022167.2		SDCBP2-AS1
AC007342.9		NORAD
AC020978.6		CBR3-AS1
AC009022.1		DUXAP8
AC107983.2		TUG1
AC233702.9		XIST
AC005921.3
AC005839.1
AC015883.1
AC093462.1
AC068473.5
AC005261.1
AF254983.1
Z95115.1
AC004656.1
AL158055.1
AL035425.3
