# Supplementary material for: RAB39B as a Chemosensitivity-Related Biomarker for Diffuse Large B-Cell Lymphoma
Source: Front Pharmacol. 2022 Jul 15;13:931501. doi: 10.3389/fphar.2022.931501 (PMC9336119; doi:10.3389/fphar.2022.931501)
Supplement: Supplementary file 6 [file Table5.XLSX]

## Sheet: Sheet 1
Supplymentary Table 4. hsa-miR-381-3p target lncRNAs in starBase and miRNet
Only starBase	Only miRNet2.0	starBase AND miRNet2.0
AL050341.2		ERICH3-AS1
AL606760.1		ALMS1-IT1
FLVCR1-AS1		ZBED3-AS1
AC096642.1		LINC00472
AL390728.6		SNHG15
AC007744.1		RPARP-AS1
AC007405.3		KCNQ1OT1
AC016717.2		NEAT1
AC090948.3		HELLPAR
AC114401.1		DLEU1
AC092692.1		RBM26-AS1
AC093010.3		PSMA3-AS1
CTBP1-AS2		PWAR5
AC021078.1		OIP5-AS1
AL049555.1		GABPB1-AS1
AC080080.1		ERVK13-1
AC006330.1		LINC01569
AC000123.3		RRN3P2
AC023632.6		CRNDE
AP003476.1		ZNF460-AS1
AC016405.3		SNHG17
AL135791.1		TTC28-AS1
AL135925.1		TUG1
AP003119.3		LINC01278
AP001486.2		XIST
AC004241.3		JPX
AC012645.1		FTX
AC004943.2
AC015799.1
AC016876.2
AC104581.4
AC084809.2
AC099811.1
AC005332.7
AC020910.5
AL022311.1
